# Supplementary material for: Digitalising behavioural data collection through cloud-based technology in veterinary science and beyond
Source: Front Vet Sci. 2025 Jun 19;12:1600619. doi: 10.3389/fvets.2025.1600619 (PMC12223317; doi:10.3389/fvets.2025.1600619)
Supplement: Supplementary file 2 [file Table_2.xlsx]

## Sheet: Data supplementary materials_FI
Dog ID Database	Breed	Age (months from birth until 31.08.2024)	Sex	Neuter status	Patient category	Observation number	Non-social video	Social video
1	Bernese Mountain Dog	13	f	not neutered	Hospitalised	1	Yes	Yes (with palpation)
						2	Yes	Yes (with palpation)
						3	Yes	Yes (with palpation)
						4	Yes	Yes (with palpation)
						5	Yes	Yes (with palpation)
						6	Yes	Yes (with palpation)
2	Newfoundlander	27	m	neutered	Consultation	1	Yes	Yes (with palpation)
						2	Yes	Yes (with palpation)
						3	Yes	Yes (with palpation)
						4	Yes	Yes (with palpation)
						5	Yes	Yes (with palpation)
						6	Yes	Yes (with palpation)
						7	Yes	Yes (with palpation)
						8	Yes	Yes (with palpation)
3	Malteser	119	f	not neutered	Consultation	1	Yes	Yes (with palpation)
4	Flatcoated Retriever	38	f	neutered	Elective surgery	1	Yes	Yes (with palpation)
						2	Yes	Yes (with palpation)
						3	Yes	Yes (with palpation)
						4	Yes	Yes (with palpation)
5	Labrador retriever	118	f	neutered	Elective surgery	1	Yes	Yes (with palpation)
6	French Bulldog	118	m	neutered	Elective surgery	1	Yes	Yes (with palpation)
						2	Yes	Yes (with palpation)
						3	Yes	Yes (with palpation)
						4	Yes	Yes (with palpation)
						5	Yes	Yes (with palpation)
7	Golden Retriever	45	f	neutered	Elective surgery	1	Yes	Yes (with palpation)
						2	Yes	Yes (with palpation)
						3	Yes	Yes (with palpation)
8	Bolonka Zwetna	31	m	neutered	Elective surgery	1	Yes	Yes (without palpation)
						2	Yes	No
9	Transylvanian Hound	48	f	neutered	Hospitalised	1	Yes	Yes (with palpation)
10	Labrador Retriever	137	f	neutered	Elective surgery	1	Yes	Yes (with palpation)
						2	Yes	Yes (with palpation)
						3	Yes	Yes (with palpation)
						4	Yes	Yes (with palpation)
11	West Highland White Terrier	125	f	not neutered	Elective surgery	1	Yes	Yes (with palpation)
						2	Yes	Yes (with palpation)
12	French Bulldog	75	m	neutered	Elective surgery	1	Yes	Yes (with palpation)
						2	Yes	Yes (with palpation)
						3	Yes	Yes (with palpation)
13	Yorkshire Terrier	166	m	neutered	Elective surgery	1	Yes	Yes (with palpation)
						2	Yes	Yes (with palpation)
14	Yorkshire Terrier	72	f	neutered	Elective surgery	1	Yes	Yes (with palpation)
						2	Yes	Yes (with palpation)
						3	Yes	Yes (with palpation)
						4	Yes	Yes (with palpation)
						5	Yes	Yes (with palpation)
15	Crossbreed	141	m	neutered	Consultation	1	Yes	Yes (with palpation)
16	Pyrenean Mountain Dog	45	m	not neutered	Consultation	1	Yes	Yes (with palpation)
						2	Yes	Yes (with palpation)
						3	Yes	Yes (with palpation)
17	French Bulldog	60	m	not neutered	Elective surgery	1	Yes	Yes (with palpation)
						2	Yes	Yes (with palpation)
18	Crossbreed	101	m	neutered	Elective surgery	1	Yes	Yes (with palpation)
19	Cavalier King Charles Spaniel	17	m	neutered	Hospitalised	1	Yes	Yes (with palpation)
20	Saint Bernard	30	m	not neutered	Elective surgery	1	Yes	Yes (with palpation)
						2	Yes	Yes (with palpation)
						3	Yes	Yes (with palpation)
						4	Yes	Yes (with palpation)
						5	Yes	Yes (with palpation)
21	Labrador Retriever	13	f	not neutered	Hospitalised	1	Yes	Yes (with palpation)
						2	Yes	Yes (with palpation)
						3	Yes	Yes (with palpation)
						4	Yes	Yes (with palpation)
22	Crossbreed	106	f	neutered	Elective surgery	1	Yes	Yes (without palpation)
						2	Yes	Yes (without palpation)
						3	Yes	No
						4	Yes	Yes (without palpation)
						5	Yes	No
						6	Yes	Yes (without palpation)
						7	Yes	No
						8	Yes	No
						9	Yes	No
23	German Pinscher	120	m	neutered	Elective surgery	1	Yes	Yes (with palpation)
						2	Yes	Yes (with palpation)
						3	Yes	Yes (with palpation)
24	Crossbreed	97	f	neutered	Consultation	1	Yes	Yes (with palpation)
						2	Yes	Yes (with palpation)
						3	Yes	Yes (with palpation)
						4	Yes	Yes (with palpation)
						5	Yes	Yes (with palpation)
25	Rottweiler	61	f	neutered	Elective surgery	1	Yes	Yes (with palpation)
						2	Yes	Yes (with palpation)
						3	Yes	Yes (with palpation)
						4	Yes	Yes (with palpation)
						5	Yes	Yes (with palpation)
						6	Yes	Yes (with palpation)
26	Pomeranian	43	m	neutered	Hospitalised	1	Yes	No
27	French Bulldog	38	m	neutered	Consultation	1	Yes	Yes (with palpation)
28	Labrador Retriever	36	f	not neutered	Elective surgery	1	Yes	Yes (with palpation)
						2	Yes	Yes (with palpation)
29	Dachshund	74	m	not neutered	Emergency	1	Yes	Yes (with palpation)
						2	Yes	Yes (with palpation)
						3	Yes	Yes (with palpation)
30	Dachshund	84	m	neutered	Emergency	1	Yes	Yes (with palpation)
						2	Yes	Yes (with palpation)
						3	Yes	Yes (with palpation)
						4	Yes	Yes (with palpation)
31	Whippet	30	f	neutered	Elective surgery	1	Yes	Yes (with palpation)
						2	Yes	Yes (with palpation)
						3	Yes	Yes (with palpation)
32	Great Dane	23	f	neutered	Elective surgery	1	Yes	Yes (with palpation)
						2	Yes	Yes (with palpation)
						3	Yes	Yes (with palpation)
						4	Yes	Yes (with palpation)
33	Cairn Terrier	124	f	neutered	Consultation	1	Yes	Yes (with palpation)
						2	Yes	Yes (with palpation)
						3	Yes	Yes (with palpation)
						4	Yes	Yes (with palpation)
						5	Yes	Yes (with palpation)
						6	Yes	Yes (with palpation)
						7	Yes	Yes (with palpation)
						8	Yes	Yes (with palpation)
34	French Bulldog	77	f	neutered	Hospitalised	1	Yes	Yes (with palpation)
						2	Yes	Yes (with palpation)
35	Bernese Mountain Dog	123	f	neutered	Consultation	1	Yes	Yes (with palpation)
36	American Bulldog	52	f	neutered	Consultation	1	Yes	Yes (with palpation)
37	German Sheperd	73	m	neutered	Consultation	1	Yes	Yes (with palpation)
						2	Yes	No
						3	Yes	Yes (with palpation)
						4	Yes	Yes (with palpation)
38	Golden Retriever	98	m	not neutered	Elective surgery	1	Yes	Yes (with palpation)
39	American Staffordshire Terrier	127	m	neutered	Elective surgery	1	Yes	Yes (with palpation)
						2	Yes	Yes (with palpation)
						3	Yes	Yes (with palpation)
40	Labrador Retriever	137	f	neutered	Consultation	1	Yes	Yes (with palpation)
						2	Yes	Yes (with palpation)
						3	Yes	Yes (with palpation)
41	Lagotto Romagnolo	127	f	neutered	Elective surgery	1	Yes	Yes (without palpation)
						2	Yes	Yes (without palpation)
						3	Yes	Yes (without palpation)
42	Barsoi	149	f	neutered	Hospitalised	1	Yes	Yes (with palpation)
						2	Yes	Yes (with palpation)
						3	Yes	Yes (with palpation)
43	Yorkshire Terrier	11	f	not neutered	Hospitalised	1	Yes	Yes (with palpation)
						2	Yes	Yes (with palpation)
44	Broholmer	103	m	neutered	Consultation	1	Yes	Yes (with palpation)
45	Welsh Corgi Cardigan	44	f	not neutered	Hospitalised	1	Yes	Yes (with palpation)
						2	Yes	Yes (with palpation)
						3	Yes	Yes (with palpation)
46	German Sheperd	33	m	not neutered	Elective surgery	1	Yes	Yes (with palpation)
						2	Yes	Yes (with palpation)
						3	Yes	Yes (with palpation)
						4	Yes	Yes (with palpation)
47	Pomeranian	113	m	neutered	Elective surgery	1	Yes	Yes (with palpation)
						2	Yes	Yes (with palpation)
48	White Swiss Sheperd	133	m	neutered	Hospitalised	1	Yes	Yes (with palpation)
49	French Bulldog	99	m	not neutered	Consultation	1	Yes	No
50	French Bulldog	101	m	neutered	Elective surgery	1	Yes	Yes (with palpation)
						2	Yes	Yes (with palpation)
						3	Yes	Yes (with palpation)
						4	Yes	Yes (with palpation)
						5	Yes	Yes (with palpation)
51	Giant Schnauzer	16	m	neutered	Consultation	1	Yes	Yes (with palpation)
52	Crossbreed	39	m	neutered	Consultation	1	Yes	Yes (with palpation)
53	Dachshund	100	f	neutered	Hospitalised	1	Yes	Yes (with palpation)
						2	Yes	Yes (with palpation)
54	Shih Tzu	NA	m	neutered	Elective surgery	1	Yes	Yes (with palpation)
						2	Yes	Yes (with palpation)
						3	Yes	Yes (with palpation)
55	Yorkshire Terrier	60	f	neutered	Elective surgery	1	Yes	Yes (with palpation)
						2	Yes	Yes (with palpation)
56	Miniature Poodle	148	m	neutered	Elective surgery	1	Yes	Yes (with palpation)
						2	Yes	Yes (with palpation)
						3	Yes	Yes (with palpation)
57	Labrador Retriever	159	m	neutered	Elective surgery	1	Yes	Yes (with palpation)
						2	Yes	Yes (with palpation)
						3	Yes	Yes (with palpation)
58	Staffordshire Bull Terrier	110	m	neutered	Elective surgery	1	Yes	Yes (with palpation)
						2	Yes	Yes (with palpation)
						3	Yes	Yes (with palpation)
						4	Yes	Yes (with palpation)
59	Crossbreed	111	m	not neutered	Elective surgery	1	Yes	Yes (with palpation)
						2	Yes	Yes (with palpation)
60	French Bulldog	46	m	not neutered	Consultation	1	Yes	Yes (with palpation)
61	Crossbreed	169	m	neutered	Elective surgery	1	Yes	Yes (with palpation)
						2	Yes	Yes (with palpation)
62	White Swiss Sheperd	97	f	neutered	Elective surgery	1	Yes	Yes (with palpation)
63	French Bulldog	81	m	neutered	Hospitalised	1	Yes	Yes (with palpation)
64	Miniature Schnauzer	39	f	neutered	Elective surgery	1	Yes	Yes (with palpation)
						2	Yes	Yes (with palpation)
						3	Yes	Yes (with palpation)
						4	Yes	Yes (with palpation)
65	Bearded Collie	122	m	not neutered	Elective surgery	1	Yes	Yes (with palpation)
						2	Yes	Yes (with palpation)
66	Crossbreed	86	f	neutered	Consultation	1	Yes	Yes (with palpation)
67	Crossbreed	88	m	neutered	Elective surgery	1	Yes	Yes (with palpation)
						2	Yes	Yes (with palpation)
						3	Yes	Yes (with palpation)
						4	Yes	Yes (with palpation)
						5	Yes	Yes (with palpation)
68	English Bulldog	136	f	neutered	Elective surgery	1	Yes	Yes (with palpation)
						2	Yes	Yes (with palpation)
						3	Yes	Yes (with palpation)
69	French Bulldog	119	m	not neutered	Elective surgery	1	Yes	Yes (with palpation)
70	Crossbreed	157	m	not neutered	Hospitalised	1	Yes	Yes (with palpation)
71	Crossbreed	105	f	neutered	Elective surgery	1	Yes	Yes (with palpation)
						2	Yes	Yes (with palpation)
						3	Yes	Yes (with palpation)
						4	Yes	Yes (with palpation)
						5	Yes	Yes (with palpation)
72	Miniature Poodle	62	f	not neutered	Hospitalised	1	Yes	Yes (with palpation)
						2	Yes	Yes (with palpation)
						3	Yes	Yes (with palpation)
						4	Yes	Yes (with palpation)
						5	Yes	Yes (with palpation)
73	Miniature Schnauzer	98	f	neutered	Hospitalised	1	Yes	Yes (with palpation)
						2	Yes	Yes (with palpation)
						3	Yes	Yes (with palpation)
74	American Bulldog	16	f	not neutered	Consultation	1	Yes	Yes (with palpation)
						2	Yes	Yes (with palpation)
						3	Yes	Yes (with palpation)
						4	Yes	Yes (with palpation)
						5	Yes	Yes (with palpation)
75	Australian Kelpie	110	m	not neutered	Elective surgery	1	Yes	Yes (with palpation)
						2	Yes	Yes (with palpation)
						3	Yes	Yes (with palpation)
76	White Swiss Sheperd	48	f	neutered	Consultation	1	Yes	Yes (with palpation)
						2	Yes	Yes (with palpation)
						3	Yes	Yes (with palpation)
						4	Yes	Yes (with palpation)
						5	Yes	Yes (with palpation)
77	Australian Sheperd	133	f	neutered	Consultation	1	Yes	Yes (with palpation)
						2	Yes	Yes (with palpation)
78	Yorkshire Terrier	46	m	neutered	Elective surgery	1	Yes	Yes (with palpation)
						2	Yes	Yes (with palpation)
						3	Yes	Yes (with palpation)
						4	Yes	Yes (with palpation)
79	Dogo Argentino	56	m	neutered	Elective surgery	1	Yes	No
						2	Yes	No
						3	Yes	No
80	Portuguese Water Dog	148	m	neutered	Elective surgery	1	Yes	Yes (with palpation)
						2	Yes	Yes (with palpation)
						3	Yes	Yes (with palpation)
						4	Yes	Yes (with palpation)
						5	Yes	Yes (with palpation)
						6	Yes	Yes (with palpation)
81	Malteser	88	m	neutered	Hospitalised	1	Yes	Yes (with palpation)
						2	Yes	Yes (with palpation)
82	French Bulldog	80	f	neutered	Hospitalised	1	Yes	Yes (with palpation)
						2	Yes	Yes (with palpation)
						3	Yes	Yes (with palpation)
83	French Bulldog	51	f	neutered	Elective surgery	1	Yes	Yes (with palpation)
						2	Yes	Yes (with palpation)
						3	Yes	Yes (with palpation)
84	Norwich Terrier	167	m	neutered	Elective surgery	1	Yes	Yes (with palpation)
						2	Yes	Yes (with palpation)
						3	Yes	Yes (with palpation)
						4	Yes	Yes (with palpation)
						5	Yes	Yes (with palpation)
						6	Yes	Yes (with palpation)
						7	Yes	Yes (with palpation)
85	Portuguese Water Dog	142	m	not neutered	Hospitalised	1	Yes	No
						2	Yes	Yes (with palpation)
86	Crossbreed	32	m	not neutered	Elective surgery	1	Yes	Yes (with palpation)
						2	Yes	Yes (with palpation)
						3	Yes	Yes (with palpation)
						4	Yes	Yes (with palpation)
						5	Yes	Yes (with palpation)
87	Flatcoated Retriever	13	f	neutered	Consultation	1	Yes	Yes (with palpation)
						2	Yes	Yes (with palpation)
						3	Yes	Yes (with palpation)
						4	Yes	Yes (with palpation)
						5	Yes	Yes (with palpation)
						6	Yes	Yes (with palpation)
88	Labrador Retriever	111	f	neutered	Elective surgery	1	Yes	Yes (with palpation)
						2	Yes	Yes (with palpation)
						3	Yes	Yes (with palpation)
						4	Yes	Yes (with palpation)
						5	Yes	Yes (with palpation)
89	Jack Russell Terrier	182	m	not neutered	Hospitalised	1	Yes	No
						2	Yes	Yes (with palpation)
						3	Yes	Yes (with palpation)
90	English Springer Spaniel	26	m	not neutered	Elective surgery	1	Yes	Yes (with palpation)
						2	Yes	Yes (with palpation)
						3	Yes	Yes (with palpation)
						4	Yes	Yes (with palpation)
91	Australian Sheperd	113	f	neutered	Elective surgery	1	Yes	Yes (with palpation)
						2	Yes	Yes (with palpation)
						3	Yes	Yes (with palpation)
						4	Yes	Yes (with palpation)
						5	Yes	Yes (with palpation)
						6	Yes	Yes (with palpation)
						7	Yes	Yes (with palpation)
						8	Yes	Yes (with palpation)
						9	Yes	Yes (with palpation)
						10	Yes	Yes (with palpation)
						11	Yes	Yes (with palpation)
						12	Yes	Yes (with palpation)
						13	Yes	Yes (with palpation)
						14	Yes	Yes (with palpation)
						15	Yes	Yes (with palpation)
						16	Yes	Yes (with palpation)
92	Dachshund	104	m	not neutered	Hospitalised	1	Yes	Yes (with palpation)
93	Golden Retriever	135	m	neutered	Elective surgery	1	Yes	Yes (with palpation)
						2	Yes	Yes (with palpation)
94	Labrador Retriever	182	f	neutered	Elective surgery	1	Yes	Yes (with palpation)
						2	Yes	Yes (with palpation)
						3	Yes	Yes (with palpation)
						4	Yes	Yes (with palpation)
						5	Yes	Yes (with palpation)
95	Pomeranian	42	m	not neutered	Elective surgery	1	Yes	Yes (with palpation)
						2	Yes	Yes (with palpation)
						3	Yes	Yes (without palpation)
						4	Yes	No
						5	Yes	Yes (with palpation)
						6	Yes	No
						7	Yes	No
